# Supplementary material for: Use of liquid biopsies to monitor disease progression in a sarcoma patient: a case report
Source: BMC Cancer. 2017 Jan 6;17:29. doi: 10.1186/s12885-016-2992-8 (PMC5219677; doi:10.1186/s12885-016-2992-8)
Supplement: Additional file 2 — Somatic mutations identified in primary tumour and plasma samples using NCGC 900 and Thunderbolt Cancer Panel. (XLS 62 kb) [file 12885_2016_2992_MOESM2_ESM.xls]

## Sheet: Sheet1
Somatic mutations in primary tumour using SureSelect XT and the NCGC 900 gene panel
AV_GENESYM	Variant	Chr	Coordinate	VT	Alt Variant Freq	Read Depth	Alt Read Depth	call_confidence	fail_reasons	AV_CONSTYPE	AV_CODING	genename	cds_change	protein_domain	protein_feature	dbSNPrsID	in1KG	inExAC	DBNSFP	DBNSFP_CONSENSUS	CC_FREQ_RAW_CODON	CC_FREQ_CODON	CANCER_CENSUS	CANCER5000	UP_ONCOGENE	UP_TUMORSUPPRESS	isDrugTarget	Targeted_drugs	pathway_name	pw_Immune_system	pw_Signaling	pw_Genetic_processing	pw_Cell_growth_death	pw_Cancer_disease
COL2A1	G>G/C	12	48372367	snv	96.0	725	694	STRONG	NA	intron_variant	FALSE	NA	NA	NA	NA	NA	NA	NA	NA	NA	NA	NA	FALSE	FALSE	FALSE	FALSE	FALSE	NA	NA	NA	NA	NA	NA	NA
NF1	A>A/G	17	29527612	snv	92.9	438	405	STRONG	NA	missense_variant	TRUE	Neurofibromin	p.K354R	NA	NA	NA	NA	NA	damaging#benign/possibly_damaging/probably_damaging#damaging#damaging#deleterious#tolerated#tolerated#tolerated#affect_splicing#affect_splicing	tolerated	NA	NA	TRUE	TRUE	FALSE	TRUE	TRUE	RAFAMETINIB, GDC-0973, MEK162, TRAMETINIB, SELUMETINIB, PIMASERTIB, PD-325901	MAPK signaling pathway, Ras signaling pathway	NA	TRUE	NA	NA	NA
PTGS2	C>C/A	1	186644059	snv	64.0	39	25	WEAK_MUTECT	QSS_ref	intron_variant	FALSE	NA	NA	NA	NA	NA	NA	NA	NA	NA	NA	NA	FALSE	FALSE	FALSE	FALSE	TRUE	RESVERATROL, SULINDAC, LENALIDOMIDE, MELOXICAM, CELECOXIB, NABUMETONE	NA	NA	NA	NA	NA	NA
LRP2	G>G/C	2	170009376	snv	61.0	443	269	STRONG	NA	missense_variant	TRUE	Low-density lipoprotein receptor-related protein 2	p.Q4132E	NA	NA	NA	NA	NA	tolerated#benign#benign#benign#neutral#damaging#tolerated#tolerated#.#.	tolerated	NA	NA	FALSE	FALSE	FALSE	FALSE	FALSE	NA	Hedgehog signaling pathway, Thyroid hormone synthesis	NA	TRUE	NA	NA	NA
KRAS	C>C/A	12	25398284	snv	60.4	699	422	STRONG	NA	missense_variant	TRUE	GTPase KRas	p.G12V	Ras family	Nucleotide phosphate-binding region:10 - 18:GTP	121913529	NA	NA	damaging#probably_damaging#damaging#damaging#deleterious#tolerated#.#damaging#.#.	damaging	ALL:1,GLM:3,LUCA:143,LICA:5,CRC:173,BLCA:6,OVCA:7,KICA:3,PACA:490,BRCA:6,THCA:1,OECA:4,MAME:2,ENCA:39	CRC:0.275,BLCA:0.019,OVCA:0.011,ENCA:0.149,LUCA-adeno:0.232,CRC-caecum:0.242,PACA-ductal:0.904,CRC-colon:0.280,PACA:0.687,CRC-rectum:0.300,OECA:0.014,LUCA:0.148	FALSE	TRUE	TRUE	FALSE	TRUE	RAS PEPTIDE CANCER VACCINE, RAFAMETINIB, GDC-0973, REGORAFENIB, EVEROLIMUS, MEK162, VANDETANIB, SIMVASTIN, GEFITINIB, TRAMETINIB, SELUMETINIB, PIMASERTIB, REOLYSIN, TEMSIROLIMUS, PD-325901, ERLOTINIB, PANITUMUMAB, CETUXIMAB	MAPK signaling pathway, ErbB signaling pathway, Ras signaling pathway, Rap1 signaling pathway, Chemokine signaling pathway, FoxO signaling pathway, PI3K-Akt signaling pathway, Dorso-ventral axis formation, Axon guidance, VEGF signaling pathway, Tight junction, Gap junction, Signaling pathways regulating pluripotency of stem cells, Natural killer cell mediated cytotoxicity, T cell receptor signali…	TRUE	TRUE	NA	NA	TRUE
PRRC2C	A>A/G	1	171510380	snv	29.0	807	234	STRONG	NA	missense_variant	TRUE	Protein PRRC2C	p.R1257G	NA	NA	NA	NA	NA	damaging#probably_damaging#damaging#damaging#deleterious#tolerated#tolerated#tolerated#.#.	tolerated	NA	NA	FALSE	FALSE	FALSE	FALSE	FALSE	NA	NA	NA	NA	NA	NA	NA
GATA6	G>G/T	18	19751192	snv	18.9	920	172	STRONG	NA	synonymous_variant	FALSE	Transcription factor GATA-6	p.A29A	NA	NA	NA	NA	NA	NA	NA	NA	NA	FALSE	FALSE	FALSE	FALSE	FALSE	NA	NA	NA	NA	NA	NA	NA
PRG4	CGTACTACACCT>CGTACTACACCT/C	1	186277624	inDEL	10.6	810	79	STRELKA	NA	frameshift_variant&feature_truncation	TRUE	Proteoglycan 4	p.R791fs,p.R884fs,p.R832fs,p.R925fs	NA	NA	NA	NA	NA	NA	NA	LICA:2	NA	FALSE	FALSE	FALSE	FALSE	FALSE	NA	NA	NA	NA	NA	NA	NA
Somatic mutations in primary tumour using Thunderbolt Cancer Panel
Gene	Variant	Chr	Coordinate	Type	Genotype	Exonic	Filters	Quality	GQX	Alt Variant Freq	Read Depth	Alt Read Depth	Allelic Depths	Num Transcripts	Transcript	Consequence	cDNA Position	CDS Position	Protein Position	Amino Acids	Codons	HGNC	Transcript HGNC	Canonical	Sift	PolyPhen	ENSP	HGVSc	HGVSp	dbSNP ID	Ancestral Allele	Allele Freq	Allele Freq Global Minor	Global Minor Allele	Allele Freq Amr	Allele Freq Asn	Allele Freq Af	Allele Freq Eur	Allele Freq Evs	EVS Coverage	EVS Samples	Conserved Sequence	COSMIC ID	COSMIC Wildtype	COSMIC Allele	COSMIC Gene	COSMIC Primary Site	COSMIC Histology	ClinVar Accession
KRAS	C>C/A	12	25398284	snv	het	yes	PASS	100	100	65.58	5409	3547	18443547	1	NM_033360.2	missense_variant	216	35	12	G/V	gGt/gTt	KRAS	KRAS	YES	deleterious(0)	probably_damaging(0.984)	NP_203524.1	NM_033360.2:c.35G>T	NP_203524.1:p.Gly12Val	rs121913529		0	0		0	0	0	0	0	85	6503	yes	COSM1135366;COSM1140133;COSM1140134;COSM520;COSM521;COSM522	C;C;C;C;C;C	T;A;G;A;T;G	KRAS_ENST00000256078;KRAS_ENST00000256078;KRAS_ENST00000256078;KRAS;KRAS;KRAS	oesophagus,kidney,endometrium,breast,large_intestine,haematopoietic_and_lymphoid_tissue,pancreas,lung;endometrium,breast,large_intestine,haematopoietic_and_lymphoid_tissue,pancreas,lung,thyroid;endometrium,large_intestine,haematopoietic_and_lymphoid_tissue,lung;liver,oesophagus,cervix,biliary_tract,kidney,soft_tissue,skin,endometrium,breast,peritoneum,large_intestine,central_nervous_system,pleura…	haematopoietic_neoplasm,carcinoma,adenoma;haematopoietic_neoplasm,carcinoma;lymphoid_neoplasm,carcinoma;haematopoietic_neoplasm,retinoblastoma,lymphoid_neoplasm,malignant_melanoma,neuroblastoma,low_malignant_potential_(borderline)_tumour,adenoma-nodule-goitre,carcinoid-endocrine_tumour,sarcoma,thymic_carcinoma,pancreatic_intraepithelial_neoplasia_(PanIN),malignant_fibrous_histiocytoma-pleomorphic…	RCV000013411.1:RCV000029215.1:RCV000022799.1:RCV000029214.1:RCV000013413.1:RCV000038266.1:RCV000029216.1:RCV000013412.1
Overview of KRAS c.35G>T (p.G12V) mutation allele frequencies and coverage in primary tumour and serial plasma samples resequenced with the ThunderBolts Cancer panel.
Sample	Sampling	Allele frequency of mutated KRAS	Primary: Read Depth
Tumour	Hemipelvectomy	66	3.547
Plasma1	1 day before surgery	53	498
Plasma2	3 days after surgery	0.6	10
Plasma3	6 weeks after surgery	44	482
Somatic mutations in primary and plasma using SureSelect XT and the NCGC 900 gene panel
Gene	Variant	Chr	Coordinate	Primary: Alt Variant Freq	Primary: Read Depth	Plasma1: Alt Variant Freq	Plasma 1: Read Depth	Plasma2: Alt Variant Freq	Plasma 2: Read Depth	Plasma3: Alt Variant Freq	Plasma 3: Read Depth
COL2A1	G>G/C	12	48372367	95.99	725	75.29	262	9.28	295	73.4	308
NF1	A>A/G	17	29527612	92.89	438	63.41	251	4.25	404	54.2	291
LRP2	G>G/C	2	170009376	61.0	443	34.71	195	2.1	292	34.2	269
KRAS	C>C/A	12	25398284	60.37	699	53.73	342	7.75	259	48.65	450
PRRC2C	A>A/G	1	171510380	29.03	807	24.84	311	2.4	371	31.13	474
GATA6	G>G/T	18	19751192	18.88	920	0	199	0	398	0	333
PTGS2	C>C/A	1	186644059	64.0	39	47	17	0	15	45	11
PRG4	CGTACTACACCT>CGTACTACACCT/C	1	186277624	10.6	810	0	424	0	362	0	433
RAD52	C>C/T	12	1040379	0	233	5.52	166	0	182	0	254
Variant frequencies in italics were not identified during variantcalling, but detected by manual inspection of the bam files
[truncated: 16 more columns]
